# Supplementary material for: Repeated evolution of asymmetric genitalia and right-sided mating behavior in the Drosophila nannoptera species group
Source: BMC Evol Biol. 2019 May 27;19:109. doi: 10.1186/s12862-019-1434-z (PMC6537454; doi:10.1186/s12862-019-1434-z)
Supplement: Supplementary file 5 — Randomization of experiment names for the multi-species mating position analysis. Original names and random number substitutes are listed for each movie. (CSV 9 kb) [file 12862_2019_1434_MOESM5_ESM.csv]

aca0101_150626.mkv	0089460.mkv
aca0102_150626.mkv	0128750.mkv
aca0103_150702.mkv	0060900.mkv
aca0104_150702.mkv	0181308.mkv
aca0105_150708.mkv	0068329.mkv
aca0106_150626.mkv	0089060.mkv
aca0107_150630.mkv	0216811.mkv
aca0108_2012-12-03-1.ogv	0194915.ogv
aca0109_121121.ogv	0206656.ogv
aca0110_121126.ogv	0014807.ogv
aca0111_160519.mkv	0088025.mkv
aca0112_160519.mkv	0066549.mkv
aca0113_150625.mkv	0017100.mkv
aca0114_160331.mkv	0130182.mkv
aca0115_160429.mkv	0189428.mkv
aca0116_150625.mkv	0117392.mkv
aca0117_160429.mkv	0003489.mkv
aca0118_160620.mkv	0017437.mkv
aca0119_160404.mkv	0243061.mkv
aca0120_160429.mkv	0154309.mkv
aca0121_160520.mkv	0053350.mkv
aca0122_150509.mkv	0014608.mkv
aca0123_160621.mkv	0161794.mkv
aca0124_160621.mkv	0085285.mkv
aca0125_160622.mkv	0136538.mkv
aca0126_160720.mkv	0012731.mkv
aca0127_160401.mkv	0099696.mkv
aca0128_2012-11-29-1.ogv	0130752.ogv
aca0129_160428.mkv	0016919.mkv
aca0130_121102.ogv	0190305.ogv
aca0131_160404.mkv	0170964.mkv
aca0132_160509.mkv	0233041.mkv
aca0133_160421.mkv	0238972.mkv
aca0134_160622.mkv	0171391.mkv
aca0135_160422.mkv	0098170.mkv
aca0136_150702.mkv	0128660.mkv
aca0137_160429.mkv	0218264.mkv
aca0138_160621.mkv	0003258.mkv
aca0139_160421.mkv	0014737.mkv
aca0140_160422.mkv	0121509.mkv
aca0141_160720.mkv	0415236.mkv
aca0142_160429.mkv	0213286.mkv
aca0143_160622.mkv	0184382.mkv
aca0144_160620.mkv	0400531.mkv
aca0145_160621.mkv	0210747.mkv
aca0146_160421.mkv	0120351.mkv
aca0147_150702.mkv	0301047.mkv
aca0148_160429.mkv	0053622.mkv
bro0201_150702.mkv	0160460.mkv
bro0202_150702.mkv	0207208.mkv
bro0203_150702.mkv	0169048.mkv
bro0204_150622.mkv	0069213.mkv
bro0205_150831.mkv	0106191.mkv
bro0206_211111.ogv	0110774.ogv
bro0207_231111.ogv	0097026.ogv
bro0208_241111.ogv	0190675.ogv
bro0209_251111.ogv	0130097.ogv
bro0210_251111.ogv	0214976.ogv
bro0211_251111.ogv	0104314.ogv
bro0212_301111.ogv	0151965.ogv
bro0213_221111.ogv	0102891.ogv
bro0214_221111.ogv	0117642.ogv
bro0215_231111.ogv	0225413.ogv
bro0216_251111.ogv	0238696.ogv
bro0217_251111.ogv	0036242.ogv
buz0301_150527.mkv	0202613.mkv
buz0302_150608.mkv	0001860.mkv
buz0303_150609.mkv	0169864.mkv
buz0304_150615.mkv	0117412.mkv
buz0305_150615.mkv	0078793.mkv
buz0306_150831.mkv	0100831.mkv
buz0307_150915.mkv	0219081.mkv
buz0308_150902.mkv	0012420.mkv
buz0309_150831.mkv	0146475.mkv
buz0310_160728.mkv	0120648.mkv
buz0311_160728.mkv	0028071.mkv
buz0312_231111.ogv	0081802.ogv
buz0313_241111.ogv	0214362.ogv
buz0314_241111.ogv	0090786.ogv
buz0315_241111.ogv	0168067.ogv
buz0316_241111.ogv	0042431.ogv
buz0317_281111.ogv	0105401.ogv
buz0318_291111.ogv	0035560.ogv
buz0319_291111.ogv	0108483.ogv
buz0320_291111.ogv	0127512.ogv
buz0321_291111.ogv	0208620.ogv
buz0322_011211.ogv	0197030.ogv
buz0323_011211.ogv	0012705.ogv
buz0324_011211.ogv	0175278.ogv
buz0325_211111.ogv	0039881.ogv
mac0401_151222.mkv	0200844.mkv
mac0402_151223.mkv	0211595.mkv
mac0403_160125.mp4	0027485.mp4
mac0404_160513.mkv	0116076.mkv
mac0405_160229.mkv	0047351.mkv
mac0406_160609.mkv	0236949.mkv
mac0407_160506.mkv	0134089.mkv
mac0408_160609.mkv	0001528.mkv
mac0409_160609.mkv	0242367.mkv
mac0410_160620.mkv	0077497.mkv
mac0411_160706.mkv	0027376.mkv
mac0412_160620.mkv	0080506.mkv
mac0413_160706.mkv	0188716.mkv
mac0414_160626.mkv	0173197.mkv
mac0415_160310.mkv	0196691.mkv
mac0416_160531.mkv	0042114.mkv
mac0417_160718.mkv	0245565.mkv
mac0419_160608.mkv	0108174.mkv
mac0422_160310.mkv	0248725.mkv
mac0423_151227.mkv	0192676.mkv
mac0424_160229.mkv	0039908.mkv
mac0425_160229.mkv	0228645.mkv
mac0426_160310.mkv	0175102.mkv
mac0427_160527.mkv	0143972.mkv
mac0429_160513.mkv	0248967.mkv
mac0430_160531.mkv	0078454.mkv
mac0431_160229.mkv	0199056.mkv
mac0432_160310.mkv	0120679.mkv
mac0433_160527.mkv	0111899.mkv
mac0434_mach006.160301.mkv	0040798.mkv
mac0436_160527.mkv	0023158.mkv
mac0438_160301.mkv	0084448.mkv
mac0439_160512.mkv	0080222.mkv
mac0440_160519.mkv	0108748.mkv
mac0441_160531.mkv	0065068.mkv
mac0442_160519.mkv	0161951.mkv
mac0443_160527.mkv	0074444.mkv
mac0444_16053.mkv	0020004.mkv
mac0445_160309.mkv	0026594.mkv
mac0446_160527.mkv	0030604.mkv
mac0447_160606.mkv	0041610.mkv
mac0448_160513.mkv	0054661.mkv
mac0449_160718.mkv	0008917.mkv
mac0450_160519.mkv	0103013.mkv
mac0451_160309.mkv	0030650.mkv
mac0452_160606.mkv	0016823.mkv
mac0453_160606.mkv	0233867.mkv
mac0454_160607.mkv	0036868.mkv
mac0455_160608.mkv	0155031.mkv
mac0456_010607.mkv	0124330.mkv
mac0458_160607.mkv	0131647.mkv
mac0459_160607.mkv	0201300.mkv
mac0460_160608.mkv	0075322.mkv
mac0461_160608.mkv	0021856.mkv
mac0462_160609.mkv	0034746.mkv
mac0463_160427.mkv	0141484.mkv
mac0464_160609.mkv	0095233.mkv
mac0465_160609.mkv	0131022.mkv
mac0467_160609.mkv	0149445.mkv
mac0468_160609.mkv	0145961.mkv
mac0469_160609.mkv	0045586.mkv
mac0470_160610.mkv	0013914.mkv
mac0471_160610.mkv	0240143.mkv
mac0472_160623.mkv	0176693.mkv
mac0473_160623.mkv	0099028.mkv
mac0474_160706.mkv	0241937.mkv
mac0475_160706.mkv	0025797.mkv
mac0476_160706.mkv	0173250.mkv
mac0477_160706.mkv	0177122.mkv
mac0479_160706.mkv	0206628.mkv
mac0480_160706.mkv	0076921.mkv
mac0481_160722.mkv	0164138.mkv
mac0482_161016.mkv	0145997.mkv
mac0483_160506.mkv	0159332.mkv
mac0484_160427.mkv	0139445.mkv
mac0485_160513.mkv	0157194.mkv
mel0501_160527.mkv	0009411.mkv
mel0502_160527.mkv	0033531.mkv
mel0503_160608.mkv	0148307.mkv
mel0504_160219.mkv	0035742.mkv
mel0505_160219.mkv	0116420.mkv
mel0506_160527.mkv	0007132.mkv
mel0507_160623.mkv	0016301.mkv
mel0508_160215.mkv	0140904.mkv
mel0509_160623.mkv	0238026.mkv
mel0510_160229.mkv	0169236.mkv
mel0511_160623.mkv	0154152.mkv
mel0512_160224.mkv	0065321.mkv
mel0513_160215.mkv	0044231.mkv
mel0514_mel003.mkv	0306201.mkv
mel0515_mel006_0527.mkv	0116156.mkv
mel0516_mel0080527.mkv	0235714.mkv
mel0517_mel011-160608.mkv	0124823.mkv
mel0518_mel015.mkv	0300125.mkv
mel0519_160523_mel016160523.mkv	0122456.mkv
mel0520_mel017.mkv	0190042.mkv
mel0521_2018-06-25.webm	0147589.webm
mel0522_2018-06-25.webm	0236584.webm
mel0523_2018-06-27.webm	0415248.webm
mel0524_2018-06-27.webm	2012517.webm
mel0525_2018-06-27.webm	0512478.webm
mel0526_2018-06-27.webm	0365253.webm
mel0527_2018-06-28.webm	0512415.webm
mel0528_2018-06-28.webm	2845125.webm
mel0529_2018-06-28.webm	0125486.webm
mel0530_2018-06-28.webm	9012542.webm
mel0531_2018-06-28.webm	5142563.webm
mel0532_2018-06-28.webm	0475869.webm
mel0533_2018-06-28.webm	6036582.webm
mel0534_2018-06-29.webm	0154587.webm
mel0535_2018-06-29.webm	1201547.webm
mel0536_2018-06-29.webm	5120169.webm
mel0537_2018-06-29.webm	5847512.webm
mel0538_2018-06-29.webm	3201548.webm
mel0539_2018-06-29.webm	1047802.webm
mel0540_2018-06-29.webm	0515248.webm
mel0541_2018-06-29.webm	5214147.webm
mel0542_2018-06-29.webm	0252626.webm
mel0543_2018-06-29.webm	3032689.webm
moj0601_160224.mkv	0195541.mkv
moj0602_150616.mkv	0026260.mkv
moj0603_150616.mkv	0217376.mkv
moj0604_160301.mkv	0096166.mkv
moj0605_150616.mkv	0121966.mkv
moj0606_150616.mkv	0078504.mkv
moj0607_150721.mkv	0118449.mkv
moj0608_150831.mkv	0225499.mkv
moj0609_150902.mkv	0143325.mkv
moj0610_160219.mkv	0058757.mkv
moj0611_160217.mkv	0065703.mkv
nan0701_150616.mkv	0095886.mkv
nan0702_150616.mkv	0245501.mkv
nan0703_150616.mkv	0183950.mkv
nan0704_150616.mkv	0116441.mkv
nan0705_150616.mkv	0189769.mkv
nan0706_150616.mkv	0089749.mkv
nan0707_150616.mkv	0174450.mkv
nan0708_150904.mkv	0217835.mkv
nan0709_150904.mkv	0115686.mkv
nan0710_211111.ogv	0242306.ogv
nan0711_221111.ogv	0014437.ogv
nan0712_221111.ogv	0205165.ogv
nan0713_221111.ogv	0078884.ogv
nan0714_2231111.ogv	0223118.ogv
nan0715_2231111.ogv	0010077.ogv
nan0716_241111.ogv	0029976.ogv
nan0717_251111.ogv	0248809.ogv
nan0718_281111.ogv	0057879.ogv
nan0719_281111.ogv	0116471.ogv
nan0720_281111.ogv	0231556.ogv
nan0721_281111.ogv	0208859.ogv
nan0722_301111.ogv	0243022.ogv
nan0723_301111.ogv	0140325.ogv
nan0724_301111.ogv	0231504.ogv
nan0725_301111.ogv	0087884.ogv
nan0726_211111.ogv	0143651.ogv
nan0727_2012-10-03-3.ogv	0181534.ogv
nan0728_2012-10-03-4.ogv	0229400.ogv
nan0729_2012-10-03-5.ogv	0005418.ogv
nan0730_2012-10-08-1.ogv	0032822.ogv
nan0731_2012-10-08-2.ogv	0086068.ogv
nan0732_2012-10-08-3.ogv	0142831.ogv
nan0734_2012-10-08-5.ogv	0244459.ogv
nan0735_2012-10-15-1.ogv	0117763.ogv
nan0736_2012-10-15-2.ogv	0013322.ogv
nan0737_2012-10-15-3.ogv	0170991.ogv
nan0738_2012-10-15-4.ogv	0072881.ogv
nan0739_2012-10-24-1.ogv	0249401.ogv
nan0740_2012-10-24-2.ogv	0155282.ogv
nan0741_2012-10-25-1.ogv	0209501.ogv
nan0742_2012-10-25-2.ogv	0129132.ogv
nan0743_2012-10-25-3.ogv	0032743.ogv
nan0744_2012-11-02-1.ogv	0122719.ogv
nan0745_2012-11-12-1.ogv	0110605.ogv
nan0746_2012-11-12-2.ogv	0106898.ogv
nan0747_2012-11-12-3.ogv	0120266.ogv
nan0748_2012-11-13-1.ogv	0096560.ogv
nan0749_2012-11-13-3.ogv	0233572.ogv
nan0750_2012-11-19-1.ogv	0234106.ogv
nan0751_2012-11-27-1.ogv	0211464.ogv
nan0752_2012-11-29-2.ogv	0007045.ogv
nan0753_2012-11-29-1.ogv	0193115.ogv
pac0801_110811-asym1.ogv	0242715.ogv
pac0802_110811-asym2.ogv	0016825.ogv
pac0803_150811-asym3.ogv	0019573.ogv
pac0804_280911-asym19.ogv	0162984.ogv
pac0805_150811-asym4.ogv	0224462.ogv
pac0806_150811-asym5.ogv	0146118.ogv
pac0807_150811-asym6.ogv	0069052.ogv
pac0808_150811-asym7.ogv	0002853.ogv
pac0809_150811-asym8.ogv	0236996.ogv
pac0810_160811-asym9.ogv	0037860.ogv
pac0811_m02ctrl01.webm	1007564.webm
pac0812_m02ctrl02.ogv	0273421.ogv
pac0813_m02ctrl03.webm	1018462.webm
pac0814_m02ctrl04.ogv	0241385.ogv
pac0815_m02ctrl05.webm	0042546.webm
pac0816_m02ctrl06.ogv	1042184.ogv
pac0817_m02ctrl07.webm	0700541.webm
pac0818_m02ctrl11.webm	2018615.webm
pac0819_m02ctrl12.ogv	0008224.ogv
pac0820_m02ctrl14.webm	1254301.webm
pac0821_m02ctrl15.ogv	1004501.ogv
tri0901_160225.mkv	0242935.mkv
tri0902_151029.mkv	0239413.mkv
tri0903_160223.mkv	0112289.mkv
tri0904_160223.mkv	0143146.mkv
tri0905_160223.mkv	0137931.mkv
tri0906_160224.mkv	0178740.mkv
tri0907_151029.mkv	0059360.mkv
tri0908_151110.mkv	0022312.mkv
tri0909_151105.mkv	0138490.mkv
tri0910_151026.mkv	0118858.mkv
tri0911_160223.mkv	0065350.mkv
tri0912_160531.mkv	0111691.mkv
wil1001_151016.mkv	0244303.mkv
wil1002_151016.mkv	0016273.mkv
wil1003_161003.mkv	0141527.mkv
wil1004_161003.mkv	0079189.mkv
wil1005_161011.mkv	0004393.mkv
wil1006_161011.mkv	0179705.mkv
wil1007_161010.mkv	0092653.mkv
wil1008_161010.mkv	0153202.mkv
wil1009_161011.mkv	0152345.mkv
wil1010_161017.mkv	0170053.mkv
